# Supplementary material for: Uncovering unseen fungal diversity from plant DNA banks
Source: PeerJ. 2017 Aug 28;5:e3730. doi: 10.7717/peerj.3730 (PMC5578370; doi:10.7717/peerj.3730)
Supplement: Supplemental Information 1 [file peerj-05-3730-s009.csv]

Sample	ExtractNumber	Clermontia	Island	Location	Collector	ExtractionDate	Year	Description	Latitude	Longitude	Symbol	Color	IslandColor
H1	6961	calophylla	Hawaii	Kohala.Puuoumi.NAR	Richard.Pender	11/18/11	2011	2	20.08975	-155.739361	16	firebrick	blue
H2	6888	kohalae	Hawaii	Kohala.Mountain	Richard.Pender	9/17/11	2011	3	20.084833	-155.735028	16	sienna1	blue
H3	6856	clermoniotides	Hawaii	Kau.Preserve.Kaiholena	Richard.Pender	8/3/11	2011	4	19.207979	-155.604355	16	maroon	blue
H4	7339	peleana	Hawaii	Kohala.mountain.in.gulch.above.Koaia.Tree.Sanctuary.near.Puu.O.Umi.NAR.100710DLNR	Richard.Pender	6/7/13	2013	5	20.176141	-155.796573	16	dimgray	blue
Ma1	6875	arborescens	Maui	Waihiei.Makawao.FR.Waikamoi.flume.Rd	Hank.Oppenheimer	7/5/11	2011	9	20.819285	-156.275593	13	turquoise	green
Ma2	6831	kakeana	Maui	Makawao.Forest.Reserve	Richard.Pender	7/14/11	2011	10	20.795417	-156.232361	13	springgreen4	green
M1	6843	kakeana	Molokai	Kamakau.Preserve	Richard.Pender	7/14/11	2011	1	21.134833	-156.921361	15	springgreen4	yellow
O1	6809	kakeana	Oahu	Mt.Tantalus	Richard.Pender	6/17/11	2011	7	21.342056	-157.820083	18	springgreen5	purple
O2	7008	oblongifolia	Oahu	Palikea.Waianae.Mts.	Richard.Pender	3/15/12	2012	8	21.406939	-158.101644	18	royalblue3	purple
K1	5089	fauriei	Kauai	Alakai.Swamp.Trail.Kokee	Clifford.Morden.1870	9/6/05	2005	6	22.09119	-159.590789	17	purple	orange
