# Supplementary material for: Uncovering unseen fungal diversity from plant DNA banks
Source: PeerJ. 2017 Aug 28;5:e3730. doi: 10.7717/peerj.3730 (PMC5578370; doi:10.7717/peerj.3730)
Supplement: Supplemental Information 2 [file peerj-05-3730-s010.r]

setwd("/Users/genetics/Desktop/Clermontia/R/")

library("biomformat")

library("Matrix")

library("tidyr")

library("dplyr")

library("vegan")

library("geosphere")

library("ggplot2")

library("RColorBrewer")

clermontia_info <- read_biom("otu_table_mc2_w_tax.biom")

taxonomy <- observation_metadata(clermontia_info)

taxonomy %>% mutate(OTUs = row.names(taxonomy)) -> taxonomy

#Rename headers
rename(taxonomy, Kingdom = taxonomy1,Phylum=taxonomy2,Class=taxonomy3,
       Order=taxonomy4,Family=taxonomy5,Genus=taxonomy6,species=taxonomy7) -> taxonomy

#Load mapping file
mapping <- as.data.frame((read.csv("Mapping_file.csv")))

#make OTU matrix
otus = as.data.frame(as.matrix(biom_data(clermontia_info)))

#reorder columns by island
otus <- otus[,c(9,8,2,7,1,4,5,10,3,6)]

#mutate rownames to OTU names to join with taxonomy
otus %>% mutate(OTUs = row.names(otus)) -> otus

#Join OTUs and Taxonomy
full_join(otus, taxonomy) -> everything

#Remove Plantae, ie subset Fungi
fungi_everything = subset(everything, Kingdom=="k__Fungi")

#Fungal OTUs
fungi_otus <- fungi_everything[,c(1:10)]

#Subset all OTUs row sums >10 reads
good_otus_everything <- fungi_everything[apply(fungi_everything[,1:10],1,sum) >10,]

#Rarefy
good_otus_everything[,1:10] -> good_otus

min(colSums(good_otus)) -> rare
t(good_otus) -> t_good_otus
rrarefy(t_good_otus, rare) -> rare_good
rowSums(rare_good)

#Remove any OTUs with 0 reads
rare_good_otus <- rare_good[,apply(rare_good[,1:2037],2,sum) >0]

which(colSums(rare_good) == 0)

#Transpose
t(rare_good_otus) -> t_rare_good_otus


#make community dissimilarity matrix of rarefied otus
ComDists <- as.matrix(vegdist(rare_good_otus))
is.na(diag(ComDists)) <- TRUE

#make distance matrix for lat/long
Dists <- cbind(mapping$Longitude, mapping$Latitude)

PhysDists <- as.matrix(distm(Dists))
is.na(diag(PhysDists)) <-TRUE

library(udunits2)
ud.convert(PhysDists, "m", "km") -> PhysDists

as.Date(mapping[,7], "%m/%d/%y") -> date_up

as.matrix(dist(date_up)) -> dist_date
is.na(diag(dist_date)) <- TRUE


#Mantel for days and physical distance
mantel(dist_date, PhysDists, permutations = 10000)

plot(PhysDists~dist_date, xlab="Pairwise time (days)", ylab="Distance (km)")

#Mantel for days and community dissimilarity
mantel(dist_date, ComDists, permutations = 10000)

plot(ComDists~dist_date, xlab="Pairwise time (days)", ylab="Community dissimilarity (Bray-Curtis)")


#Partial mantel for comm dist and phys dist, with time
mantel.partial(ComDists, PhysDists, dist_date, permutations = 10000)

#Plot physical distance over dissimilarity in ggplot
#Unstack matrix
dm1 = c(ComDists)

dm2 = c(PhysDists) 

#Generate a new data frame (column names are dm1 and dm2)
plot_dm = as.data.frame(cbind(dm2,dm1))

#plot with smoother (default method for N<1000 is loess)
#Change from scientific to continuous
require(scales)
ggplot(plot_dm, aes(plot_dm[,1], plot_dm[,2])) +
                 geom_point() +
                 stat_smooth(method= lm) +
                 theme_bw() +
                 theme(panel.border = element_blank(), panel.grid.major = element_blank(),
                       panel.grid.minor = element_blank(), axis.line = element_line(colour="black")) +
                 
                 scale_y_continuous(limits = c(0.7,1)) +
                 labs(title = "") +
                 xlab("Distance (km)") +
                 ylab("Community dissimilarity (Bray-Curtis)") +
                 scale_x_continuous(labels = comma) 

##iNEXT rarefaction curves
library(iNEXT)

#To make pres/abs matrix
decostand(rare_good_otus, "pa") -> pa_rare_otus

#iNEXT for plant samples (n=10)
t(pa_rare_otus) -> t_pa

#Set number of intervals
m <- c(0,1,2,3,4, 5,6,7,8,9, 10, 20, 30, 40, 50, 60, 70, 80, 90, 100)

#iNEXT for samples
out1 <- iNEXT(t_pa, q = c(0,1,2), datatype = "incidence_raw", size = m)

## iNEXT interp/extrap data
out1$AsyEst

#Plot
ggiNEXT(out1, color.var = "order") ->p
p + xlab("Clermontia samples") + ylab("Diversity") + scale_fill_discrete(labels = c("Chao1", "Shannon", "Simpson")) + theme_classic()

#For species - (n=8 Clermontia spp.)
#Combine kakeana into one column
t_pa[,6]+t_pa[,7]+t_pa[,8] -> t_pa_kakeana

cbind(t_pa_kakeana,t_pa[,1:5],t_pa[,9:10]) -> t_pa_species

#Pres/abs for each species
decostand(t_pa_species, "pa") -> pa_species


#iNEXT extrapolation/interpolation for raw p/a data, q = species richness,
#Chao, Shannon diversity, Simpson diversity
out2 <- iNEXT(pa_species, q = c(0,1,2), datatype = "incidence_raw", size = m)

## iNEXT interp/extrap
out2$AsyEst

#Plot
ggiNEXT(out2, color.var = "order") ->p
p + xlab("Clermontia species") + ylab("Diversity") + scale_fill_discrete(labels = c("Chao1", "Shannon", "Simpson")) + theme_classic()

#iNEXT by abundance
out3 <- iNEXT(otus, q = 0, datatype = "abundance")

ggiNEXT(out3) ->p
p + xlab("Reads") + ylab("Richness") + theme_classic()


##Diversity
#Richness per sample
range(specnumber(rare_good_otus))

#Average richness/sample
mean(specnumber(rare_good_otus))
std.error(specnumber(rare_good_otus))

#Average richness/island
#abundance grouped by island
Hawaii <- t_rare_good_otus[,1] + t_rare_good_otus[,2] + t_rare_good_otus[,3] + t_rare_good_otus[,4]
Maui <- t_rare_good_otus[,5] + t_rare_good_otus[,6]
Molokai <- t_rare_good_otus[,7]
Oahu <- t_rare_good_otus[,8] + t_rare_good_otus[,9]
Kauai <- t_rare_good_otus[,10]

islands <- cbind(Hawaii,Maui,Molokai,Oahu,Kauai)

specnumber(t(islands))

mean(specnumber(t(islands)))
std.error(specnumber(t(islands)))


#Subset rarefied otus for rel abun figures and diversity

taxonomy_new <- cbind(Row.Names = rownames(taxonomy), taxonomy)

new_rare_good_otus <- cbind(Row.Names = rownames(t_rare_good_otus), t_rare_good_otus)

inner_join(data.frame(new_rare_good_otus), taxonomy_new) -> rare_tax

cbind(rare_tax[,2:19]) -> rare_tax

apply(rare_tax[,1:10], 2, as.numeric) -> rare_tax[,1:10]

#Unknown taxa
which(rare_tax$Family == "f__unidentified")
which(rare_tax$Order == "o__unidentified")
which(rare_tax$Phylum == "p__unidentified")

##Make relabundance plots - phyla then order
#Sum by phyla
as.matrix(aggregate(rare_tax[,1:10], by = list(rare_tax$Phylum), sum)) -> phylum_everything

relabundance_phyla <- matrix(0, nrow=5, ncol = 10)

for(i in 1:10){
  s = sum(as.numeric(phylum_everything[,i+1]))
  relabundance_phyla[,i] = as.numeric(phylum_everything[,i+1])/s
}

barplot(relabundance_phyla,
        col=c("cadetblue3","lightsalmon2","green","darkmagenta","red3"),
        names.arg = colnames(phylum_everything[,2:11]), xlab = "Sample", 
        ylab = "Relative abundance",border=NA)

#For legend
plot(0, type="n")
legend("center", fill = c("cadetblue3","lightsalmon2","green","darkmagenta","red3"), 
       title = "Phylum",legend = substr(phylum_everything[,1],4, 50), ncol=1, bty="n")


#Sum by order
as.matrix(aggregate(rare_tax[,1:10], by = list(rare_tax$Order), sum)) -> order_everything

#Create empty matrix for relative abundances of orders add in with for loop (i+1 because of OTU row)
relabundance <- matrix(0,nrow=65, ncol=10)

for(i in 1:10){
  s = sum(as.numeric(order_everything[,i+1]))
  relabundance[,i] = as.numeric(order_everything[,i+1])/s
}

row.names(relabundance) = order_everything[,1]

which(rowSums(relabundance) %in% tail(sort(rowSums(relabundance)),10))

#top 10 orders
rownames(relabundance)[which(rowSums(relabundance) %in% tail(sort(rowSums(relabundance)),10))]

#Plot 10 most abundant orders
colors <- grey.colors(65)
colors[which(rowSums(relabundance) %in% tail((sort(rowSums(relabundance))),10))] <- c("aquamarine3","lightpink4","salmon1","thistle3","navy","seagreen",
     "darkseagreen","mediumpurple1","turquoise4","darkviolet")

barplot(relabundance, col=colors, xlab = "Sample", ylab = "Relative abundance",
        names.arg = colnames(order_everything[,2:11]))

#Legend for 10 most abundant orders
plot(0, type="n")
legend("center", fill = c("aquamarine3","lightpink4","salmon1","thistle3","navy","seagreen",
                          "darkseagreen","mediumpurple1","turquoise4","darkviolet"),
       title = "Order", legend = c("Capnodiales","Chaetothyriales","Exobasidiales",
       "Incertae sedis","Peltigerales","Pertusariales","Pleosporales","Tremellales",
       "Unidentified", "Ustilaginales"), ncol=2, bty="n")


## Presence absence
freq <- t_pa

#presence grouped by island
freq_Hawaii <- freq[,1] + freq[,2] + freq[,3] + freq[,4]
freq_Maui <- freq[,5] + freq[,6]
freq_Molokai <- freq[,7]
freq_Oahu <- freq[,8] + freq[,9]
freq_Kauai <- freq[,10]

#All in one df, then p/a OTUs
freq_island <- cbind(freq_Hawaii,freq_Maui,freq_Molokai,freq_Oahu,freq_Kauai)
decostand(freq_island, "pa") -> pa_freq_islands

#overlap all islands
rowSums(pa_freq_islands) -> island_sums
freq_islands_row <- cbind(pa_freq_islands,island_sums)

which(freq_islands_row[,6] == 5)

#Make Venn diagram for OTU overlap
library(VennDiagram)

venn.diagram(list("Hawai‘i"=which(pa_freq_islands[,1]==1),
                  "Maui"=which(pa_freq_islands[,2]==1),
                  "Moloka‘i"=which(pa_freq_islands[,3]==1),
                  "O‘ahu"=which(pa_freq_islands[,4]==1),
                  "Kaua‘i"=which(pa_freq_islands[,5]==1)), 
             "/Users/erindatlof/Desktop/venn1.pdf",
             col = "black", 
             fill = c("cornflowerblue", "seagreen2", "yellow", "darkorchid1",
                      "darkorange1"),
             alpha = 0.50,
             cex = c(1.5, 1.5, 1.5, 1.5, 1.5, 1, 0.8, 1, 0.8, 1, 0.8, 1, 0.8,
                     1, 0.8, 1, 0.55, 1, 0.55, 1, 0.55, 1, 0.55, 1, 0.55, 
                     1, 1, 1, 1, 1, 1.5),
             cat.col = "black",
             cat.cex = 1.5,
             cat.dist = 0.24,
             cat.fontface = "bold",
             cat.fontfamily = "calibri",
             margin = 0.1)


#Rarefaction curve for each sample
fungi_everything[,1:10] -> fungi_otus
t(fungi_otus) -> t_fungi_otus
rarecurve(t_fungi_otus, step = 10, col = colVec, xlab = "Hundred Thousand Reads", ylab = "OTUs")

colVec <-             c("firebrick",
                        "sienna1",
                        "maroon",
                        "dimgray",
                        "turquoise4",            
                        "springgreen4",
                        "springgreen4",
                        "springgreen4",
                        "royalblue3",
                        "purple")

colVec_sub <- c("firebrick",
                "sienna1",
                "maroon",
                "dimgray",
                "turquoise4",
                "springgreen4",
                "royalblue3",
                "purple")


#Island legend
plot(0, type="n")
legend("center", fill = colVec_sub, title = "Clermontia", legend = c("calophylla",                                                     "kohalae",                                                        "clermoniotides",                                                 "peleana",                                                        "arborescens",                                                    "kakeana",                                                        "oblongifolia",                                                   "fauriei"), 
   ncol=2)

#abundance grouped by island non-rare
Hawaii <- good_otus[,1] + good_otus[,2] + good_otus[,3] + good_otus[,4]
Maui <- good_otus[,5] + good_otus[,6]
Molokai <- good_otus[,7]
Oahu <- good_otus[,8] + good_otus[,9]
Kauai <- good_otus[,10]

#richness for each island
islands_all <- cbind(Hawaii,Maui,Molokai,Oahu,Kauai)
specnumber(t(islands_all))

#Rarefaction curve for each island
island_groups_is <- cbind(Hawaii,Maui,Molokai,Oahu,Kauai)
t(island_groups_is) -> t_island_groups_is

rarecurve(t_island_groups_is, step = 5, col=c("cadetblue3","lightsalmon2","green","darkmagenta","salmon"), xlab = "Hundred Thousand Reads", ylab = "OTUs", xaxt="n")
axis(1, at=c(0, 200000, 400000, 600000, 800000), labels=c("0", "2", "4", "6", "8"), xlab="Hundred Thousand Reads")

#Species Accumulation curve
plot(specaccum(rare_good_otus), xlab="Clermontia samples",ylab="OTUs", ci.type="poly", col="turquoise4", lwd=2, ci.lty=0, ci.col="snow3", ylim=c(0,2000))
